# Supplementary material for: Multivariate Spectral Analysis of Transabdominally Recorded Intrauterine Acoustic Signals (TRIAS) Across Gestation
Source: Sensors (Basel). 2026 Jul 1;26(13):4150. doi: 10.3390/s26134150 (PMC13363705; doi:10.3390/s26134150)
Supplement: Supplementary file 1 [file sensors-26-04150-s001.zip]

Archive with 1 entries (1 files):
- sensors-4346086-supplementary.pdf
